# Supplementary material for: Validating a screening agar for linezolid-resistant enterococci
Source: BMC Infect Dis. 2019 Dec 23;19:1078. doi: 10.1186/s12879-019-4711-y (PMC6929501; doi:10.1186/s12879-019-4711-y)
Supplement: Supplementary file 1 — Additional file 1: Table S1. Detailed data of the 48 enterococcal isolates from the test series to identify the ideal linezolid concentration to screen for LRE and for the 400 samples sent to the NRC for subsequent strain characterization and typing. [file 12879_2019_4711_MOESM1_ESM.xlsx]

## Sheet: pre-test strain collection
					database		ECSA (24h)			ECSA (48h)		Mutations in 23S (ratio)		optrA	poxtA	Remarks	repeatED Broth Dilution MIC	E-Test	Mutations rplC	Mutations rplD
No.	UW-No.	Laboratory / Federal State	Genus	Species	LIN	w/o LIN	LIN 2mg/L	LIN 3mg/L	w/o LIN	LIN 2mg/L	LIN 3mg/L	Wildtype	Mutant				LIN MIC	LIN
1	19600	North-Rhine Westphalia 1	Enterococcus	faecium	8	+++	-	-	+++	-	-	6	0	-	-	check MIC LIN	≤2	1.5
2	19606	North-Rhine Westphalia 6	Enterococcus	faecium	8	+++	-	-	+++	-	-	6	0	-	-	check MIC LIN	≤2	1.5
3	19608	Lower Saxony 1	Enterococcus	faecium	8	+++	-	-	+++	++	(+)	4	2	-	-
4	19613	Lower Saxony 1	Enterococcus	faecium	32	+++	-	-	+++	++	++	4	2	-	-
5	19614	Lower Saxony 1	Enterococcus	faecium	16	+++	-	-	+++	++	+	4	2	-	-
6	19620	Hesse 1	Enterococcus	faecalis	8	+++	+	-	+++	++	++	4	0	+
7	19622	Bavaria 1	Enterococcus	faecium	8	+++	-	-	+++	++	++	6	0	+
8	19624	North-Rhine Westphalia 5	Enterococcus	faecium	16	+++	-	-	+++	++	+	4	2	-	-
9	19627	Baden-Wuerttemberg 1	Enterococcus	faecium	16	+++	-	-	+++	++	++	4	2	-	-
10	19630	Baden-Wuerttemberg 1	Enterococcus	faecium	16	+++	-	-	+++	++	+	3	3	-	-
11	19633	North-Rhine Westphalia 5	Enterococcus	faecium	16	+++	-	-	+++	++	+	4	2	-	-
12	19640	Rhineland-Palatinate 1	Enterococcus	faecium	16	+++	-	-	+++	++	++	5	1	-	-
13	19643	North-Rhine Westphalia 8	Enterococcus	faecium	8	+++	-	-	+++	-	-	6	0	-	-	check MIC LIN	8	4	none	none
14	19644	Lower Saxony 2	Enterococcus	faecium	16	+++	-	-	+++	++	+	4	2	-	-
15	19645	Lower Saxony 1	Enterococcus	faecalis	32	+++	+	+	+++	++	++	2	2	-	-
16	19646	Lower Saxony 1	Enterococcus	faecium	8	+++	-	-	+++	++	(+)	5	1	-	-
17	19647-1	Lower Saxony 1	Enterococcus	faecalis	8	+++	++	+	+++	+++	++	4	0	+	-
18	19647-2	Lower Saxony 1	Enterococcus	faecalis	≤2	+++	-	-	+++	-	-	4	0	-	-
19	19649	Lower Saxony 1	Enterococcus	faecium	32	++	-	-	+++	+++	++	3	3	-	-
20	19650	Bavaria 1	Enterococcus	faecium	8	++	-	-	+++	+	-	5	1	-	-
21	19652	Hesse 2	Enterococcus	faecalis	16	+++	++	-	+++	+++	++	4	0	+	-
22	19655	North-Rhine Westphalia 7	Enterococcus	faecium	8	++	-	-	+++	(+)	(+)	6	0	-	-	chekc MIC LIN	16	12	none	none
23	19656	Baden-Wuerttemberg 3	Enterococcus	faecium	≤2	++	-	-	+++	-	-	6	0	-	-
24	19657	North-Rhine Westphalia 4	Enterococcus	faecium	≤2	++	-	-	+++	-	-	6	0	-	-
25	19662	Schleswig-Holstein 1	Enterococcus	faecium	≤2	++	-	-	+++	-	-	6	0	-	-
26	19663	Schleswig-Holstein 1	Enterococcus	faecium	≤2	++	-	-	+++	-	-	6	0	-	-
27	19669	Schleswig-Holstein 1	Enterococcus	faecium	16	++	-	-	+++	++	+	5	1
28	19670	Baden-Wuerttemberg 1	Enterococcus	faecium	≤2	++	-	-	+++	-	-	6	0
29	19489	Hamburg	Enterococcus	faecium	8	+	-	-	+++	-	-	6	0	-	-	check MIC LIN	4	3
30	19490	Lower Saxony 1	Enterococcus	faecium	16	++	-	-	+++	++	+	4	2	-	-
31	19492	Lower Saxony 2	Enterococcus	faecium	8	++	-	-	+++	+	(+)	4	2	-	-
32	19493	Lower Saxony 2	Enterococcus	faecium	16	++	-	-	+++	++	++	6	0	-	+
33	19504	Lower Saxony 1	Enterococcus	faecium	8	++	-	-	+++	++	(+)	4	2	-	-
34	19506	Bavaria 3	Enterococcus	faecium	8	++	-	-	+++	++	+	4	2	-	-
35	19507	Lower Saxony 1	Enterococcus	faecium	16	++	-	-	+++	++	+	5	1	-	-
36	19508	Lower Saxony 1	Enterococcus	faecium	16	++	-	-	+++	++	+	5	1	-	-
37	19509	North-Rhine Westphalia 2	Enterococcus	faecalis	16	+++	++	-	+++	+++	++	4	0	+	-
38	19543	Berlin	Enterococcus	faecalis	8	+++	++	-	+++	+++	++	4	0	+	-
39	19544	Berlin	Enterococcus	faecium	16	++	-	-	+++	++	+	3	3	-	-
40	19558	North-Rhine Westphalia 3	Enterococcus	faecium	8	++	-	-	+++	-	-	6	0	-	-	check MIC LIN	≤2	1.5
41	19564	North-Rhine Westphalia 3	Enterococcus	faecium	8	++	-	-	+++	-	-	6	0	-	-	check MIC LIN	≤2	1.5
42	19572	Lower Saxony 1	Enterococcus	faecalis	8	+++	++	-	+++	++	++	4	0	+	-
43	19588	Lower Saxony 1	Enterococcus	faecium	16	++	-	-	+++	++	+	5	1	-	-
44	19591	Bavaria 3	Enterococcus	faecium	8	++	-	-	+++	+	-	4	2	-	-
45	19593	Lower Saxony 1	Enterococcus	faecium	8	++	-	-	+++	++	(+)	4	2	-	-
46	19595	Baden-Wuerttemberg 2	Enterococcus	faecium	16	++	-	-	+++	++	+	4	2	-	-
47	19596	Hamburg	Enterococcus	faecium	16	++	-	-	+++	++	+	4	2	-	-
48	19597	Hamburg	Enterococcus	faecium	8	++	-	-	+++	++	++	3	3	-	-
	ATCC19434			E.faecium	1-2	+++	-	-	+++		-	6	0
	ATCC29212			E.faecalis	1-4	+++	-	-	+++	-	-	4	0				≤2	2
	ATCC25922			E.coli	n.d.	-	-	-	-	-	-	nt	nt
	ATCC25923			S.aureus	n.d.	-	-	-	-	-	-	nt	nt

## Sheet: screening study
Strain-No.	Genus	Species	ECSA + 2mg/L LIN 24h	ECSA + 2mg/L LIN 48h	Broth Dilution MIC LIN	LIN E-Test	Remarks
UW19736	Enterococcus	faecium	-	-	4
UW19737	Enterococcus	faecium	-	-	≤2
UW19738	Enterococcus	faecium	-	-	≤2
UW19739	Enterococcus	faecium	-	-	≤2
UW19740	Enterococcus	faecium	-	-	≤2
UW19741	Enterococcus	faecium	-	-	≤2
UW19742	Enterococcus	faecium	-	-	≤2
UW19743	Enterococcus	faecium	-	-	≤2
UW19744	Enterococcus	faecium	-	-	≤2
UW19745	Enterococcus	faecium	-	-	≤2
UW19746	Enterococcus	faecium	-	-	≤2
UW19747	Enterococcus	faecium	-	-	≤2
UW19748	Enterococcus	faecium	-	-	≤2
UW19749	Enterococcus	faecium	+	++	8
UW19750	Enterococcus	faecium	+	++	8
UW19751	Enterococcus	faecium	-	-	≤2
UW19752	Enterococcus	faecium	-	-	4
UW19753	Enterococcus	faecium	-	-	≤2
UW19754	Enterococcus	faecium	-	-	≤2
UW19755	Enterococcus	faecium	-	-	≤2
UW19756	Enterococcus	faecium	-	-	≤2
UW19757	Enterococcus	faecium	-	-	≤2
UW19758	Enterococcus	faecium	-	-	≤2
UW19759	Enterococcus	faecium	-	-	≤2
UW19760	Enterococcus	faecium	+	++	16
UW19761	Enterococcus	faecium	-	-	≤2
UW19762	Enterococcus	faecalis	n.d.	++	8
UW19763	Enterococcus	faecalis	n.d.	-	≤2
UW19764	Enterococcus	faecalis	n.d.	++	32
UW19765	Enterococcus	faecalis	n.d.	-	≤2
UW19766	Enterococcus	faecium	n.d.	-	≤2
UW19767	Enterococcus	faecium	n.d.	-	≤2
UW19768	Enterococcus	faecium	n.d.	-	≤2
UW19769	Enterococcus	faecium	n.d.	-	≤2
UW19770	Enterococcus	faecium	n.d.	-	≤2
UW19771	Enterococcus	faecium	n.d.	-	≤2
UW19772	Enterococcus	faecium	n.d.	-	≤2
UW19773	Enterococcus	faecium	n.d.	-	≤2
UW19774	Enterococcus	faecium	n.d.	-	≤2
UW19775	Enterococcus	faecium	n.d.	-	≤2
UW19776	Enterococcus	faecium	n.d.	-	≤2
UW19777	Enterococcus	faecium	n.d.	-	≤2	0,75
UW19778	Enterococcus	faecium	n.d.	-	≤2
UW19779	Enterococcus	faecium	n.d.	-	≤2
UW19780	Enterococcus	faecium	n.d.	-	≤2
UW19781	Enterococcus	faecium	n.d.	-	≤2
UW19782	Enterococcus	faecium	n.d.	-	4
UW19783	Enterococcus	faecium	n.d.	-	≤2
UW19784	Enterococcus	faecalis	n.d.	-	≤2
UW19785	Enterococcus	faecalis	n.d.	-	≤2
UW19786	Enterococcus	faecalis	n.d.	-	≤2
UW19787	Enterococcus	faecalis	n.d.	-	≤2
UW19788	Enterococcus	faecalis	n.d.	-	≤2
UW19789	Enterococcus	faecium	n.d.	++	32
UW19790	Enterococcus	faecium	-	-	≤2
UW19791	Enterococcus	faecium	-	-	≤2
UW19792	Enterococcus	faecium	-	-	≤2
UW19793	Enterococcus	faecium	-	-	≤2
UW19794	Enterococcus	faecium	-	-	≤2
UW19795	Enterococcus	faecium	-	-	≤2
UW19796	Enterococcus	faecium	-	-	≤2
UW19797	Enterococcus	faecium	-	-	≤2
UW19798	Enterococcus	faecium	-	-	≤2
UW19799	Enterococcus	faecium	-	-	≤2
UW19800	Enterococcus	faecium	-	-	≤2	0,75
UW19801	Enterococcus	faecium	-	-	≤2
UW19802	Enterococcus	faecium	-	-	≤2
UW19803	Enterococcus	faecium	-	++	16
UW19804	Enterococcus	faecium	-	+	16
UW19805	Enterococcus	faecium	-	-	≤2	0,75
UW19806	Enterococcus	faecium	-	++	16
UW19807	Enterococcus	faecalis	-	++	8
UW19808	Enterococcus	faecium	-	-	≤2
UW19809	Enterococcus	faecium	-	-	≤2
UW19810	Enterococcus	faecium	-	-	≤2
UW19811	Enterococcus	faecium	n.d.	++	16
UW19812	Enterococcus	faecium	n.d.	++	16
UW19813	Enterococcus	faecium	n.d.	-	8	4
UW19814	Enterococcus	faecium	n.d.	-	≤2
UW19815	Enterococcus	faecium	n.d.	-	≤2
UW19816	Enterococcus	faecium	n.d.	-	≤2
UW19817	Enterococcus	faecium	n.d.	-	≤2
UW19818	Enterococcus	faecium	n.d.	-	≤2
UW19819	Enterococcus	faecium	-	-	≤2
UW19820	Enterococcus	faecium	-	-	≤2
UW19821	Enterococcus	faecium	-	-	≤2
UW19822	Enterococcus	faecium	-	++	16
UW19823	Enterococcus	faecium	-	-	≤2
UW19824	Enterococcus	faecium	-	++	16
UW19825	Enterococcus	faecium	-	++	8
UW19826	Enterococcus	faecium	-	-	≤2
UW19827	Enterococcus	faecium	-	++	4	3
UW19828	Enterococcus	faecium	n.d.	-	≤2
UW19829	Enterococcus	faecium	n.d.	-	≤2
UW19830	Enterococcus	faecium	n.d.	-	≤2
UW19831	Enterococcus	faecium	n.d.	-	≤2
UW19832	Enterococcus	faecium	n.d.	-	≤2
UW19833	Enterococcus	faecium	n.d.	-	≤2
UW19834	Enterococcus	faecium	n.d.	-	≤2
UW19835	Enterococcus	faecium	n.d.	-	≤2
UW19836	Enterococcus	faecium	n.d.	-	≤2
UW19837	Enterococcus	faecium	n.d.	-	≤2
UW19838	Enterococcus	faecium	n.d.	-	≤2
UW19839	Enterococcus	faecium	n.d.	-	≤2
UW19840	Enterococcus	faecalis	n.d.	-	≤2
UW19841	Enterococcus	faecium	n.d.	-	≤2
UW19842	Enterococcus	faecium	n.d.	-	≤2
UW19843	Enterococcus	faecium	n.d.	-	≤2
UW19844	Enterococcus	faecium	-	-	≤2
UW19845	Enterococcus	faecium	-	-	≤2
UW19846	Enterococcus	faecium	-	-	≤2
UW19847	Enterococcus	faecium	-	-	≤2
UW19848	Enterococcus	faecium	-	-	≤2
UW19849	Enterococcus	faecium	-	-	≤2
UW19850	Enterococcus	faecium	-	-	≤2
UW19851	Enterococcus	faecium	-	++	16
UW19852	Enterococcus	faecium	-	++	≤2	0,5
UW19853	Enterococcus	faecium	-	-	≤2
UW19854	Enterococcus	faecium	n.d.	++	8
UW19855	Enterococcus	faecalis	n.d.	++	8
UW19856	Enterococcus	faecium	n.d.	++	16
UW19857	Enterococcus	faecium	n.d.	++	8
UW19858	Enterococcus	faecium	n.d.	-	≤2
UW19859	Enterococcus	faecium	n.d.	-	≤2
UW19860	Enterococcus	faecium	n.d.	-	≤2
UW19861-1	Enterococcus	gallinarum	n.d.	-	≤2
UW19861-2	Enterococcus	faecalis	n.d.	-	≤2
UW19862	Enterococcus	faecium	n.d.	-	≤2
UW19863	Enterococcus	faecium	n.d.	-	≤2
UW19864	Enterococcus	faecalis	n.d.	-	≤2
UW19865	Enterococcus	faecium	n.d.	++	4	3
UW19866	Enterococcus	faecalis	n.d.	-	≤2
UW19867	Enterococcus	faecalis	n.d.	-	≤2
UW19868	Enterococcus	faecium	n.d.	-	≤2
UW19869	Enterococcus	faecium	n.d.	-	≤2
UW19870	Enterococcus	faecium	n.d.	-	≤2
UW19871	Enterococcus	faecium	n.d.	-	≤2
UW19872	Enterococcus	faecium	n.d.	-	≤2
UW19873	Enterococcus	faecium	n.d.	-	≤2
UW19874	Enterococcus	faecium	n.d.	-	≤2
UW19875	Enterococcus	faecium	n.d.	-	≤2
UW19876	Enterococcus	faecium	-	-	≤2
UW19877	Enterococcus	faecium	-	-	≤2
UW19878	Enterococcus	faecium	-	-	≤2
UW19879	Enterococcus	faecium	-	-	≤2
UW19880	Enterococcus	faecium	-	-	≤2
UW19881	Enterococcus	faecium	-	-	≤2
UW19882	Enterococcus	faecium	-	-	≤2
UW19883	Enterococcus	faecium	-	-	≤2
UW19884	Enterococcus	faecium	-	-	≤2
UW19885	Enterococcus	faecium	-	-	≤2
UW19886	Enterococcus	faecium	-	-	≤2
UW19887	Enterococcus	faecium	-	-	≤2
UW19888	Enterococcus	faecium	-	-	≤2
UW19889	Enterococcus	faecalis	n.d.	-	≤2
UW19890	Enterococcus	faecalis	n.d.	-	≤2
UW19891	Enterococcus	faecium	n.d.	++	≤2	2
UW19892	Enterococcus	faecium	n.d.	++	4	3
UW19893	Enterococcus	faecium	n.d.	++	≤2	2
UW19894	Enterococcus	faecium	n.d.	++	8	16
UW19895	Enterococcus	faecium	n.d.	++	8
UW19896	Enterococcus	faecium	n.d.	++	8
UW19897	Enterococcus	faecalis	n.d.	++	8
UW19898	Enterococcus	faecium	n.d.	-	≤2
UW19899	Enterococcus	faecium	n.d.	-	≤2
UW19900	Enterococcus	faecium	n.d.	-	≤2
UW19901	Enterococcus	faecium	n.d.	-	≤2
UW19902	Enterococcus	faecium	n.d.	-	≤2
UW19903	Enterococcus	faecium	n.d.	-	≤2
UW19904	Enterococcus	faecium	n.d.	-	≤2
UW19905	Enterococcus	faecium	n.d.	-	≤2
UW19906	Enterococcus	faecium	n.d.	-	≤2
UW19907	Enterococcus	faecium	n.d.	-	≤2
UW19908	Enterococcus	faecalis	n.d.	-	≤2
UW19909	Enterococcus	faecalis	n.d.	-	≤2
UW19910	Enterococcus	faecalis	n.d.	-	≤2
UW19911	Enterococcus	faecium	-	++	8
UW19912	Enterococcus	faecium	-	++	8
UW19913	Enterococcus	faecium	-	-	≤2
UW19914	Enterococcus	faecalis	++	++	8
UW19915	Enterococcus	faecium	-	++	4	3
UW19916	Enterococcus	faecium	-	-	≤2
UW19917	Enterococcus	faecalis	-	-	≤2
UW19918	Enterococcus	faecalis	-	-	≤2
UW19919	Enterococcus	faecalis	-	-	≤2
UW19920	Enterococcus	faecalis	-	-	≤2
UW19921	Enterococcus	faecalis	-	-	≤2
UW19922	Enterococcus	faecalis	-	-	≤2
UW19923	Enterococcus	faecium	n.d.	-	≤2
UW19924	Enterococcus	faecium	n.d.	-	≤2
UW19925	Enterococcus	faecium	n.d.	-	≤2
UW19926	Enterococcus	faecium	n.d.	-	≤2
UW19927	Enterococcus	faecium	n.d.	-	≤2	3
UW19928	Enterococcus	faecium	n.d.	-	≤2
UW19929	Enterococcus	faecium	n.d.	-	≤2
UW19930	Enterococcus	faecium	n.d.	-	≤2
UW19931	Enterococcus	faecium	n.d.	-	≤2
UW19932	Enterococcus	faecium	n.d.	-	≤2
UW19933	Enterococcus	faecium	n.d.	-	≤2
UW19934	Enterococcus	faecium	n.d.	-	≤2
UW19935	Enterococcus	faecium	n.d.	-	≤2
UW19936	Enterococcus	faecium	n.d.	-	≤2
UW19937	Enterococcus	faecium	n.d.	-	≤2
UW19938	Enterococcus	faecium	n.d.	++	≤2
UW19939	Enterococcus	faecium	n.d.	-	≤2
UW19940	Enterococcus	faecium	n.d.	-	≤2
UW19941	Enterococcus	faecium	n.d.	-	≤2
UW19942	Enterococcus	faecium	n.d.	-	≤2
UW19943	Enterococcus	faecium	n.d.	-	≤2
UW19944	Enterococcus	faecium	n.d.	-	≤2
UW19945	Enterococcus	faecium	n.d.	-	≤2
UW19946	Enterococcus	faecium	n.d.	-	≤2
UW19947	Enterococcus	avium	n.d.	-	n.d.		generally low growth in MH bouillon
UW19948	Enterococcus	faecalis	n.d.	-	≤2
UW19949	Enterococcus	faecalis	n.d.	-	≤2
UW19950	Enterococcus	faecalis	n.d.	-	≤2
UW19951	Enterococcus	faecium	n.d.	-	≤2
UW19952	Enterococcus	faecium	n.d.	-	≤2
UW19953	Enterococcus	faecium	n.d.	-	≤2
UW19954	Enterococcus	faecium	n.d.	-	≤2
UW19955	Enterococcus	faecium	n.d.	-	≤2
UW19956	Enterococcus	faecium	n.d.	-	≤2
UW19957	Enterococcus	faecium	n.d.	-	≤2
UW19958	Enterococcus	faecalis	n.d.	-	≤2
UW19959	Enterococcus	faecium	n.d.	-	≤2
UW19960	Enterococcus	faecium	n.d.	-	≤2
UW19961	Enterococcus	faecium	n.d.	-	≤2
UW19962	Enterococcus	faecium	n.d.	-	≤2
UW19963	Enterococcus	faecium	n.d.	-	≤2
UW19964	Enterococcus	faecium	n.d.	-	≤2
UW19965	Enterococcus	faecium	n.d.	-	≤2
UW19966	Enterococcus	faecium	n.d.	++	8	6
UW19967	Enterococcus	faecium	n.d.	++	4	6
UW19968	Enterococcus	faecium	n.d.	++	≤2	1
UW19969	Enterococcus	faecium	n.d.	++	≤2	1,5
UW19970	Enterococcus	faecium	n.d.	++	16	16
UW19971	Enterococcus	faecium	n.d.	-	≤2
UW19972			-	-			no enterococci
UW19973	Enterococcus	faecium	-	-	≤2
UW19974	Enterococcus	faecium	-	-	≤2
UW19975	Enterococcus	faecium	++	++	8
UW19976	Enterococcus	faecium	-	-	≤2
UW19977	Enterococcus	faecium	n.d.	++	4	4
UW19978	Enterococcus	faecium	n.d.	-	≤2
UW19979	Enterococcus	faecium	n.d.	-	≤2
UW19980	Enterococcus	faecium	n.d.	-	≤2
UW19981	Enterococcus	faecium	n.d.	-	2
UW19982	Enterococcus	faecium	n.d.	-	4
UW19983	Enterococcus	faecium	n.d.	-	4
UW19984	Enterococcus	faecium	n.d.	-	≤2
UW19985	Enterococcus	faecium	n.d.	+	8
UW19986	Enterococcus	faecium	n.d.	+	8
UW19987	Enterococcus	faecalis	n.d.	++	8
UW19988	Enterococcus	faecium	n.d.	-	≤2
UW19989	Enterococcus	faecium	n.d.	++	16
UW19990	Enterococcus	faecium	n.d.	-	≤2
UW19991	Enterococcus	faecium	n.d.	-	≤2
UW19992	Enterococcus	faecium	n.d.	-	≤2
UW19993	Enterococcus	faecalis	n.d.	-	≤2
UW19994	Enterococcus	faecium	n.d.	-	≤2
UW19995	Enterococcus	faecium	n.d.	-	≤2
UW19996	Enterococcus	faecium	-	-	≤2
UW19997	Enterococcus	faecium	-	-	≤2
UW19998	Enterococcus	faecium	-	++	≤2
UW19999	Enterococcus	faecium	-	++	≤2
UW20000	Enterococcus	faecium	-	++	≤2
UW20001	Enterococcus	faecium	-	++	≤2
UW20002	Enterococcus	faecium	-	-	≤2
UW20003	Enterococcus	faecium	-	++	4
UW20004	Enterococcus	faecium	-	-	≤2
UW20005	Enterococcus	faecium	-	-	≤2
UW20006	Enterococcus	faecium	-	-	≤2
UW20007	Enterococcus	faecium	n.d.	-	≤2
UW20008	Enterococcus	faecium	n.d.	-	≤2
UW20009	Enterococcus	faecium	n.d.	-	2
UW20010	Enterococcus	faecium	n.d.	-	≤2
UW20011	Enterococcus	faecium	n.d.	-	≤2
UW20012	Enterococcus	faecium	n.d.	-	≤2
UW20013	Enterococcus	faecium	n.d.	-	4	3
UW20014	Enterococcus	faecalis	n.d.	-	≤2
UW20015	Enterococcus	faecalis	n.d.	-	≤2
UW20016	Enterococcus	faecium	n.d.	-	≤2
UW20017	Enterococcus	faecium	n.d.	-	≤2
UW20018	Enterococcus	faecium	n.d.	-	≤2
UW20019	Enterococcus	faecium	n.d.	-	≤2
UW20020	Enterococcus	faecium	n.d.	-	≤2
UW20021	Enterococcus	faecium	n.d.	-	≤2
UW20022	Enterococcus	faecium	-	-	≤2
UW20023	Enterococcus	faecium	-	-	≤2
UW20024	Enterococcus	faecium	-	-	≤2
UW20025	Enterococcus	faecium	-	-	2
UW20026	Enterococcus	faecium	-	-	2
UW20027	Enterococcus	faecium	-	++	4	3
UW20028	Enterococcus	faecium	-	-
UW20029	Enterococcus	faecium	-	-	4	3
UW20030	Enterococcus	faecium	-	++	16
UW20031	Enterococcus	faecium	n.d.	-	≤2
UW20032	Enterococcus	faecium	n.d.	-	≤2
UW20033	Enterococcus	faecium	n.d.	++	4	4
UW20034	Enterococcus	faecalis	n.d.	++	4
UW20035	Enterococcus	faecium	n.d.	-	≤2
UW20036	Enterococcus	faecium	n.d.	-	4	1
UW20037	Enterococcus	faecium	n.d.	-	≤2
UW20038	Enterococcus	faecium	n.d.	-	≤2
UW20039	Enterococcus	faecium	n.d.	-	2
UW20040	Enterococcus	faecium	n.d.	n.d.	≤2
UW20041	Enterococcus	faecium	n.d.	n.d.	≤2
UW20042	Enterococcus	faecium	n.d.	n.d.	≤2
UW20043	Enterococcus	faecium	n.d.	n.d.	≤2
UW20044	Enterococcus	faecium	n.d.	n.d.	≤2
UW20045	Enterococcus	faecium	-	++	16
UW20046	Enterococcus	faecium	-	++	4	4
UW20047	Enterococcus	faecium	-	-	≤2
UW20048	Enterococcus	faecium	-	-	≤2
UW20049	Enterococcus	faecium	-	-	≤2
UW20050	Enterococcus	faecium	-	-	≤2
UW20051	Enterococcus	faecium	-	-	≤2
UW20052	Enterococcus	faecium	-	-	≤2
UW20053	Enterococcus	faecium	-	+	4	3
UW20054	Enterococcus	faecium	-	-	≤2
UW20055	Enterococcus	faecium	-	-	≤2
UW20056	Enterococcus	faecium	-	+	≤2
UW20057	Enterococcus	faecium	n.d.	-	≤2
UW20058	Enterococcus	faecium	n.d.	-	≤2
UW20059	Enterococcus	faecium	n.d.	-	≤2
UW20060	Enterococcus	faecium	n.d.	-	≤2
UW20061	Enterococcus	faecium	n.d.	-	≤2
UW20062	Enterococcus	faecium	n.d.	-	≤2
UW20063	Enterococcus	faecium	n.d.	-	≤2
UW20064	Enterococcus	faecium	n.d.	-	≤2
UW20065	Enterococcus	faecium	n.d.	-	≤2
UW20066	Enterococcus	faecium	n.d.	-	≤2
UW20067	Enterococcus	faecium	n.d.	-	≤2
UW20068	Enterococcus	faecium	n.d.	-	≤2
UW20069	Enterococcus	faecium	n.d.	-	≤2
UW20070	Enterococcus	faecium	n.d.	-	≤2	0,75
UW20071	Enterococcus	faecalis	n.d.	++	8
UW20072	Enterococcus	faecium	n.d.	++	8
UW20073	Enterococcus	faecium	n.d.	++	4	8
UW20074	Enterococcus	faecium	n.d.	++	8
UW20075	Enterococcus	faecium	n.d.	-	16
UW20076	Enterococcus	faecium	-	++	8
UW20077	Enterococcus	faecium	-	++	8	6
UW20078	Enterococcus	faecium	-	-	≤2	2
UW20079	Enterococcus	faecium	-	-	≤2
UW20080	Enterococcus	faecium	-	-	≤2
UW20081	Enterococcus	faecium	-	-	≤2
UW20082	Enterococcus	faecium	-	++	8
UW20083	Enterococcus	faecium	-	-	≤2
UW20084	Enterococcus	faecium	-	-	≤2
UW20085	Enterococcus	faecium	-	-	≤2
UW20086	Enterococcus	faecium	-	++	8	8
UW20087-1	Enterococcus	faecium	-	++	8	8	mixed culture
UW20087-2	Enterococcus	faecium	n.d.	n.d.	8	8	mixed culture
UW20088	Enterococcus	faecium	-	++	8	8
UW20089-1	Enterococcus	faecalis	-	-	≤2	0,5	mixed culture
UW20089-2	Enterococcus	faecium	-	++	8	8	mixed culture
UW20090	Enterococcus	faecium	-	++	8
UW20091	Enterococcus	faecium	n.d.	+	4	4
UW20092	Enterococcus	faecium	n.d.	-	≤2
UW20093	Enterococcus	faecium	n.d.	-	≤2	3
UW20094	Enterococcus	faecium	n.d.	-	≤2
UW20095	Enterococcus	faecium	n.d.	-	≤2
UW20096	Enterococcus	faecium	n.d.	-	≤2
UW20097	Enterococcus	faecium	n.d.	-	2
UW20098	Enterococcus	faecium	n.d.	-	≤2
UW20099	Enterococcus	faecium	n.d.	-	≤2
UW20100	Enterococcus	faecium	-	-	≤2
UW20101	Enterococcus	faecium	-	-	≤2
UW20102	Enterococcus	faecium	-	-	4
UW20103	Enterococcus	faecium	-	-	≤2
UW20104	Enterococcus	faecium	n.d.	-	≤2
UW20105-1	Enterococcus	faecium	n.d.	-	≤2		mixed culture
UW20105-2	Enterococcus	faecium	n.d.	n.d.	≤2		mixed culture
UW20106	Enterococcus	faecium	n.d.	-	≤2
UW20107	Enterococcus	faecalis	n.d.	++	4	4
UW20108	Enterococcus	faecium	n.d.	-	4	6
UW20109	Enterococcus	faecium	-	-	≤2
UW20110	Enterococcus	faecium	-	-	≤2
UW20111	Enterococcus	faecium	-	-	≤2
UW20112	Enterococcus	faecium	+	++	>32
UW20113	Enterococcus	faecium	+	++	16
UW20114	Enterococcus	faecium	-	-	≤2
UW20115	Enterococcus	faecium	-	-	≤2
UW20116	Enterococcus	faecium	-	-	≤2
UW20117	Enterococcus	faecium	-	-	≤2
UW20118	Enterococcus	faecium	n.d.	++	≤2
UW20119	Enterococcus	faecium	n.d.	++	16
UW20120	Enterococcus	faecium	n.d.	-	≤2
UW20121	Enterococcus	faecium	n.d.	-	≤2
UW20122	Enterococcus	faecium	n.d.	++	8
UW20123	Enterococcus	faecium	-	-	≤2
UW20124	Enterococcus	faecium	-	-	≤2
UW20125-1	Enterococcus	faecium	-	-	≤2
UW20125-2	Enterococcus	faecium	-	-	≤2
UW20126	Enterococcus	faecium	-	++	16
UW20127	Enterococcus	faecium	-	-	4
UW20128	Enterococcus	faecium	-	+	4
UW20129	Enterococcus	faecium	-	-	≤2
UW20130	Enterococcus	faecium	-	-	≤2
UW20131	Enterococcus	faecium	-	-	≤2
UW20132	Enterococcus	faecium	-	-	≤2
UW20133	Enterococcus	faecium	-	+	16
UW20134	Enterococcus	faecium	-	+	8

## Sheet: confirmation screening result
Strain-No.	Genus	Species	ECSA + 2mg/L LIN 24h	ECSA + 2mg/L LIN 48h	Broth Dilution MIC LIN	LIN E-Test	repeated analysis	ECSA + 2mg/L LIN 24h	ECSA + 2mg/L LIN 48h	repeated Broth Dilution MIC LIN	Remarks	optrA	poxtA	cfr
UW19827	Enterococcus	faecium	-	++	4	3		-	-
UW19852	Enterococcus	faecium	-	++	≤2	0,5		-	-
UW19865	Enterococcus	faecium	n.d.	++	4	3		-	-
UW19891	Enterococcus	faecium	n.d.	++	≤2	2		-	-
UW19892	Enterococcus	faecium	n.d.	++	4	3		-	-
UW19893	Enterococcus	faecium	n.d.	++	≤2	2		-	-
UW19915	Enterococcus	faecium	-	++	4	3		-	-
UW19938	Enterococcus	faecium	n.d.	++	≤2			-	-
UW19967	Enterococcus	faecium	n.d.	++	4	6		-	+	8
UW19968	Enterococcus	faecium	n.d.	++	≤2	1	UW19968-1	-	-	≤2	Mixed culture, vanB+, LIN-susceptible
							UW19968-2			8	vanB- , LIN-resistant
UW19969	Enterococcus	faecium	n.d.	++	≤2	1,5		-	-
UW19977	Enterococcus	faecium	n.d.	++	4	4		-	(+)
UW19998	Enterococcus	faecium	-	++	≤2			-	-
UW19999	Enterococcus	faecium	-	++	≤2			-	-
UW20000	Enterococcus	faecium	-	++	≤2			-	-
UW20001	Enterococcus	faecium	-	++	≤2			-	(+)
UW20003	Enterococcus	faecium	-	++	4			-	(+)
UW20027	Enterococcus	faecium	-	++	4	3	UW20027-1	-	++	8	Mixed culture, MIC of strain 1 and 2 identical	-	-	-
							UW20027-2			8
UW20033	Enterococcus	faecium	n.d.	++	4	4	UW20033-1	+	++	8	mixed culture with other bacterium	-	-	-
							UW20033-2	no enterococci
UW20034	Enterococcus	faecalis	n.d.	++	4			-	++	8		-	-	-
UW20046	Enterococcus	faecium	-	++	4	4		-	++	16		-	-	-
UW20053	Enterococcus	faecium	-	+	4
UW20056	Enterococcus	faecium	-	+	≤2
UW20073	Enterococcus	faecium	n.d.	++	4	8	UW20073-1	-	++	8	Mixed culture, MIC of strain 1 and 2 identical	-	-	-
							UW20073-2			8
UW20091	Enterococcus	faecium	n.d.	++	4	4		-	(+)			-	-	+
UW20107	Enterococcus	faecalis	n.d.	++	4	4	UW20107-1	-	+	8	Mixed culture, MIC of strain 1 and 2 identical	+	-	-
							UW20107-2			8
UW20118	Enterococcus	faecium	n.d.	++	≤2			-	+	8		-	-	-
UW20128	Enterococcus	faecium	-	+	4
UW19813	Enterococcus	faecium	n.d.	-	8	4	UW19813-1	-	-	8	Mixed culture, MIC of strain 1 and 2 identical	-	-	-
							UW19813-2			8
UW20075	Enterococcus	faecium	n.d.	-	16			-	+	8		-	-	-
